# Supplementary material for: Data-Driven Characterization of Metabolome Reprogramming during Early Development of Sorghum Seedlings
Source: Metabolites. 2024 Feb 7;14(2):112. doi: 10.3390/metabo14020112 (PMC10891503; doi:10.3390/metabo14020112)
Supplement: Supplementary file 1 [file metabolites-14-00112-s001.zip]

Archive with 1 entries (1 files):
- metabolites-2824555-supplementary.pdf
